# Supplementary material for: Altered Gut Microbial Fermentation and Colonization with Methanobrevibacter smithii in Renal Transplant Recipients
Source: J Clin Med. 2020 Feb 14;9(2):518. doi: 10.3390/jcm9020518 (PMC7073595; doi:10.3390/jcm9020518)
Supplement: Supplementary file 1 [file jcm-09-00518-s001.zip]

Archive with 4 entries (3 files):
- New jcm-690135 supplementary/
- New jcm-690135 supplementary/Supplementary_data_jcm-690135_13_2.xls
- New jcm-690135 supplementary/Supplementary_File_1_jcm-690135.docx
- New jcm-690135 supplementary/Supplementary_File_2_jcm-690135.docx
