# Supplementary material for: Altered Gut Microbial Fermentation and Colonization with Methanobrevibacter smithii in Renal Transplant Recipients
Source: J Clin Med. 2020 Feb 14;9(2):518. doi: 10.3390/jcm9020518 (PMC7073595; doi:10.3390/jcm9020518)
Supplement: Supplementary file 1 [file jcm-09-00518-s001.zip › New jcm-690135 supplementary/Supplementary_data_jcm-690135_13_2.xls]

## Sheet: Online available data
dataset_order	ID	tx_do	breath_H2	breath_H2_2	breath_CH4	breath_CH4_2	mean_H2	mean_CH4	mean_CH4_corrected_for_environmental_CH4	smoking	m.smithii	cycle threshold value	number_of_NifH_genes	years_from_tx	Age	sex	BMI	alcohol_per_day	haemoglobin	ctvalue1	haematocrit	leukocytes	platlets	albumin	glucose	eGFR	creatinine	urea	crp	Antibiotics	Prednisolone	Tacrolimus	Ciclosporin	Mycophenolic_acid	Azathioprine	Everolimus	Statine	protonpompinhibitors	Insulin	biguaniden	Macrogol	Loperamide	Antidepressants	PRD_unknown	PRD_inflammatory_disease	PRD_congenital_and_hereditary_kidney_disease	PRD_renal_vascular_disease_excluding_vasculitis	PRD_diabetes_mellitus	Currently_Diabetes_mellitus
1	HC1	0	5	4	5	5	4.5	5	3	0					52.5707	2	31.9	0	8.1		0.38	9.5	342	41	4.5	36.7757	141	7.6	17	0	0	0	0	0	0	0	0	0	0	0	0	0	0						0
2	HC2	0	7	6	7	29	6.5	18	16	0					59.1513	2	26.5	0.566667	7		0.35	4.4	332	43	5.3	62.0885	88	5.5	0.7	0	0	0	0	0	0	0	0	0	0	0	0	0	0						0
3	HC3	0	16	16	76	84	16	80	78	0					61.3509	1	20.2	0.833333	8.7		0.43	5.8	281	46	5.6	67.8571	102	5.8		0	0	0	0	0	0	0	0	0	0	0	0	0	0						0
4	HC4	0	23	18	12	10	20.5	11	9	0					45.6247	1	29.8		8.9		0.42	6.1	327	44	5.5	74.8944	103	8.1	1.2	0	0	0	0	0	0	0	0	0	0	0	0	0	0						0
5	HC5	0	25	22	40	39	23.5	39.5	37.5	0					72.683	1	20.1		7.9		0.39	6.3	347	47	5.6	53.6403	116	6.9	0.8	0	0	0	0	0	0	0	0	0	0	0	0	0	0						0
6	HC6	0	19	20	79	83	19.5	81	79	1					49.8739	1	22		9.2		0.45	7.8	318	52	5.4	101.733	78	3.5		0	0	0	0	0	0	0	0	1	0	0	0	0	0						0
7	HC7	0	32	33	12	12	32.5	12	10	1					58.1012	2	22.8		8.1		0.38	4.9	190	46	4.9	51.1094	104	5.9		0	0	0	0	0	0	0	0	1	0	0	0	0	0						0
8	HC8	0	1	1	38	30	1	34	32	0					48.2723	2	30.4		8.6		0.4	4.7	207	46	5.8	88.3805	70	2.9	0.8	0	0	0	0	0	0	0	0	0	0	0	0	0	0						0
9	HC9	0	4	3	5	4	3.5	4.5	2.5	0					56.9649	1	27.5	0.266667	9.3		0.44	7.8	362	44	5.4	36.9467	173	9	2.4	0	0	0	0	0	0	0	0	0	0	0	0	0	0						0
10	HC10	0	5	7	38	42	6	40	38	0					68.7787	2	27	0.0333333	9.2		0.46	6.3	256	46	4.8	52.2341	96	4.8	1.2	0	0	0	0	0	0	0	0	0	0	0	0	0	0						0
11	HC11	0	6	5	4	4	5.5	4	2	0					67.2772	1	25.7				0.52	7.8	252	44	5.3	62.8485	105	4.4	0.7	0	0	0	0	0	0	0	0	1	0	0	0	0	0						0
12	HC12	0	65	68	14	13	66.5	13.5	11.5	0					69.6169	2	28.2		9.7		0.42	6.1	234	42	6.1	78.7879	68	5.9	1	0	0	0	0	0	0	0	1	0	0	0	0	0	0						0
13	HC13	0	49	57	46	57	53	51.5	49.5	0					44.0971	2	24.6		7.9		0.37	5.8	291	44	5.1	62.1229	96	5.3	1	0	0	0	0	0	0	0	0	0	0	0	0	0	0						0
14	HC14	0	2	2	5	4	2	4.5	2.5	1					60.6419	2	26		8.4		0.4	8.6	308	44	4.8	65.9444	83	4.2	3.2	0	0	0	0	0	0	0	0	0	0	0	0	0	0						0
15	HC15	0	10	7	9	8	8.5	8.5	6.5						36.1001	1	27.8				0.41	7.1	231	48	4.8	51.2442	149	6	0.9	0	0	0	0	0	0	0	0	0	0	0	0	0	0						0
16	HC16	0	31	32	10	10	31.5	10	8	0					40.1971	2	23.4		8.9		0.43	5.9	177	45	4.8	96.8751	68	5		0	0	0	0	0	0	0	0	0	0	0	0	0	0						0
17	HC17	0	24	35	10	11	29.5	10.5	8.5	0					58.3916	1	25.1	0	9.9		0.48	9.8	208	43	5	56.3551	121	7.2	3.1	0	0	0	0	0	0	0	0	0	0	0	0	0	0						0
18	HC18	0	12	12	66	68	12	67	65	0					34.3446	2	24.8		8.4		0.4	8.6	266	44	5.2	102.765	67	3.8	0.6	0	0	0	0	0	0	0	0	0	0	0	0	0	0						0
19	HC19	0	44	61	12	13	52.5	12.5	10.5	1					56.3736	1	23.5		9.6		0.46	8.7	189	43	5.5	85.1723	87	4.5	4.4	0	0	0	0	0	0	0	0	0	0	0	0	0	0						0
20	HC20	0	18	15	10	7	16.5	8.5	6.5	0					53.3754	1	28.2		8.4		0.39	6.3	349	44	5.7	78.2089	95	3.6	1.8	0	0	0	0	0	0	0	0	0	0	0	0	0	0						0
21	HC21	0	0	1	64	32	0.5	48	46						63.8945	1	28													0	0	0	0	0	0	0	0	0	0	0	0	0	0						0
22	HC22	0	45	38	12	11	41.5	11.5	9.5	0					47.1279	2	27.1	0.5	9.3		0.42	5.5	224	42	5.4	65.7495	90	5.1	1	0	0	0	0	0	0	0	0	0	0	0	0	0	0						0
23	HC23	0	4	4	45	50	4	47.5	45.5	1					61.7917	2	22.7	0.6	8.8		0.41	6	328	50	5.4	57.7585	92	4.3	11	0	0	0	0	0	0	0	1	1	0	0	0	0	0						0
24	HC24	0	5		8		5	8	6	0					49.117	2	28.5	0.233333	8.5		0.4	4.2	191	47	4.7	52.0108	108	4.2	1	0	0	0	0	0	0	0	0	0	0	0	0	0	0						0
25	HC25	0	10	12	52	54	11	53	51	0					53.5344	2	25.4	0	8.3		0.4	5.4	225	45	5.2	86.6679	69	5	0.6	0	0	0	0	0	0	0	0	0	0	0	0	0	0						0
26	HC26	0	5	2	7	5	3.5	6	4	0					64.6883	2	29.7		8.1		0.39	6.1	296	47	5.4	54.4416	95	6.7	1.2	0	0	0	0	0	0	0	0	1	0	0	0	0	0						0
27	HC27	0	5	4	94	88	4.5	91	89	0					65.2797	1	21.8	0.166667	8.2		0.39	4.9	208	50	5.4	98.9121	73	6.3	1.2	0	0	0	0	0	0	0	0	0	0	0	0	0	0						0
28	HC28	0	78	77	91	97	77.5	94	92	0					66.1038	2	23.4		8.6		0.43	6.9	282	48	5.3	41.9029	117	7.9	0.3	0	0	0	0	0	0	0	0	0	0	0	0	0	0						0
29	HC29	0	10	11	6	6	10.5	6	4	1					51.54	2	26	0.266667	7.8		0.4	5	178	43	5	62.0714	92	4.6	2.2	0	0	0	0	0	0	0	0	0	0	0	0	0	0						0
30	HC30	0	5	4	40	36	4.5	38	36	0					59.73	2	21.3	0	8.5		0.4	6.3	226	48	5	59.3806	91	7.2	0.6	0	0	0	0	0	0	0	0	0	0	0	0	0	0						0
31	HC31	0	6	6	60	59	6	59.5	57.5	0					45.2195	1	27.1		9.1		0.45	3.6	230	51	5	58.3051	127	7.1	4	0	0	0	0	0	0	0	0	0	0	0	0	0	0						0
32	HC32	0	9	8	19	17	8.5	18	16	1					56.5874	2	32.7	0			0.44	14.2	277	42	5	67.8496	83	6.4	10	0	0	0	0	0	0	0	0	0	0	0	0	0	1						0
33	HC33	0	10	7	33	27	8.5	30	28	0					21.6247	1	22.6		9.1		0.42	5.2	221	45	4.6	85.6235	106	5.9	0.9	0	0	0	0	0	0	0	0	0	0	0	0	0	0						0
34	HC34	0	64	54	13	13	59	13	11	0	0	43.8535	0		62.4379	2	19.5		8.5	43.8535	0.43	4.9	231	47	5.4	58.2617	91	6.1		0	0	0	0	0	0	0	0	0	0	0	0	0	0						0
35	HC35	0	5	6	7	6	5.5	6.5	4.5	0	0	43.4164	0		51.2799	2	22	0.266667	9.5	43.4164	0.45	4.4	261	48	4.9	80.9102	74	4.3	0.4	0	0	0	0	0	0	0	0	0	0	0	0	0	0						0
36	HC36	0	13	8	8	7	10.5	7.5	5.5	0	0	42.775	0		66.6174	1	23.5		8.9	42.775	0.42	4.6	231	42	5.6	90.4448	78	4.9	0.5	0	0	0	0	0	0	0	0	0	0	0	0	0	0						0
37	HC37	0	25	26	9	10	25.5	9.5	7.5	0	0	42.6658	0		59.2182	2	29.5		7.9	42.6658	0.36	5.2	226	47	5.2	39.4521	128	5.1	3.6	0	0	0	0	0	0	0	0	1	0	0	0	0	0						0
38	HC38	0	35	54	12	13	44.5	12.5	10.5	0	0	42.094	0		30.8267	1	21.3	0.233333	9.6	42.094	0.44	2.8	238	50	4.9	96.5236	91	5.2		0	0	0	0	0	0	0	0	0	0	0	0	0	0						0
39	HC39	0	27	30	11	11	28.5	11	9	1	0	40.4486	0		61.1103	1	26.3	0.5	8.1	40.4486	0.39	7.3	155	44	5.4	34.6712	178	12.5	1	0	0	0	0	0	0	0	0	0	0	0	0	0	0						0
40	HC40	0	4	6	4	5	5	4.5	2.5	0	1	39.4581	211353		56.627	1	29.3	0.566667	9.3	39.4581	0.45	7	295	45	5.5	58.2194	119	7.9	0.6	0	0	0	0	0	0	0	0	0	0	0	0	0	0						0
41	HC41	0	20	20	8	7	20	7.5	5.5	0	1	39.3446	225698		54.0342	2	28.9	0.333333		39.3446	0.41	6.8	337	46	4.8	70.0972	82	4.4	5	0	0	0	0	0	0	0	0	0	0	0	0	0	0						0
42	HC42	0	8	26	8	13	17	10.5	8.5	0	1	39.3173	229298		72.4147	1	29.2	0	10.6	39.3173	0.47	5.6	274	45	5.7	41.7291	143	6.6	2.2	0	0	0	0	0	0	0	0	1	0	0	0	0	0						0
43	HC43	0	5	4	7	6	4.5	6.5	4.5	0	1	38.8663	297720		72.5762	2	24.1		8.1	38.8663	0.39	2.6	272	46	6	54.9865	90	7	9	0	0	0	0	0	0	0	0	0	0	0	0	0	0						0
44	HC44	0	4	4	7	7	4	7	5	0	1	36.4291	1.22081e+06		56.8445	1	28			36.4291	0.44	8	274	46		53.226	128	7.3		0	0	0	0	0	0	0	0	1	0	0	0	0	0						0
45	HC45	0	36	35	11	11	35.5	11	9	0	1	36.2116	1.38471e+06		65.7796	2	27.3	1.8	7.9	36.2116	0.38	10.4	420	46	6.2	52.682	97	6.2	4.8	0	0	0	0	0	0	0	1	0	0	0	0	0	0						0
46	HC46	0	1	1	5	5	1	5	3	1	1	35.9199	1.63949e+06		57.0034	1	28.1	0.633333	9.3	35.9199	0.43	9.1	230	46	6.7	66.7822	106	4.6	0.7	0	0	0	0	0	0	0	0	0	0	0	0	0	0						0
47	HC47	0	15	14	12	11	14.5	11.5	9.5	1	1	35.2775	2.3782e+06		48.8011	1	31.9		8.8	35.2775	0.42	7.8	190	43	6.2	47.6423	147	9.2	0.8	0	0	0	0	0	0	0	0	0	0	0	0	0	0						0
48	HC48	0	29	27	15	14	28	14.5	12.5	0	1	33.492	6.68681e+06		64.7239	1	22.6	0.6	10.5	33.492	0.49	5	172	44	5.8	81.4505	86	5.2	1	0	0	0	0	0	0	0	0	0	0	0	0	0	1						0
49	HC49	0	23	22	12	11	22.5	11.5	9.5	0	1	32.97	9.04612e+06		49.1264	1	31.9	0	10.3	32.97	0.47	7.1	157	46	6.3	82.6782	93	5.8	0.6	0	0	0	0	0	0	0	1	0	0	0	0	0	0						0
50	HC50	0	32	26	17	17	29	17	15	0	1	32.9299	9.25861e+06		70.6735	2	35.1		9.4	32.9299	0.46	5.6	300	46	5.4	70.6055	74	4.6	2.6	0	0	0	0	0	0	0	0	0	0	0	0	0	0						0
51	HC51	0	4	4	21	24	4	22.5	20.5	1	1	32.0449	1.54556e+07		37.6208	1	20.4		9.3	32.0449	0.46	6.5	263	43	4.4	130.883	68	5.2	4	0	0	0	0	0	0	0	0	0	0	0	0	0	0						0
52	HC52	0	11	10	10	10	10.5	10	8	1	1	30.9076	2.9859e+07		55.3812	2	22.1	0.333333	9.8	30.9076	0.46	8.3	313	44	4.7	53.9719	101	7.7	0.8	0	0	0	0	0	0	0	0	0	0	0	0	0	0						0
53	HC53	0	7	7	12	13	7	12.5	10.5	0	1	30.8191	3.14295e+07		59.5033	1	28.6		10.1	30.8191	0.46	5	204	45	7.8	74.9137	95	5.6	2.2	0	0	0	0	0	0	0	0	0	0	0	0	0	0						0
54	HC54	0	14	13	10	10	13.5	10	8	0	1	30.1208	4.70891e+07		52.9117	2	27.9	0	9.3	30.1208	0.44	6.4	322	46	5.6	64.8704	88	4.5	7	0	0	0	0	0	0	0	0	0	0	0	0	0	0						0
55	HC55	0	21	1	35	5	11	20	18	0	1	29.8976	5.35853e+07		67.8316	1	27.1	0.8	10.4	29.8976	0.48	6	206	48	5.5	83.1872	83	5	1.2	0	0	0	0	0	0	0	0	0	0	0	0	0	0						0
56	HC56	0	15	16	18	19	15.5	18.5	16.5	0	1	29.5735	6.46449e+07		60.8652	1	23.6	0.666667	9.9	29.5735	0.44	6	309	45	5	77.1356	92	6.4	4.6	0	0	0	0	0	0	0	0	0	0	0	0	0	0						0
57	HC57	0	17	12	16	14	14.5	15	13	0	1	29.2157	7.95254e+07		51.7249	1	37.2		10.4	29.2157	0.52	7.2	244	46	6.5	74.3634	100	6	2.4	0	0	0	0	0	0	0	0	0	0	0	0	0	0						0
58	HC58	0	3	3	32	32	3	32	30	0	1	28.8656	9.73977e+07		62.3421	2	18.8	0.266667	9.1	28.8656	0.45	4.5	323	46	5.6	92.8743	62	4.2	0.4	0	0	0	0	0	0	0	0	0	0	0	0	0	0						0
59	HC59	0	3	4	50	46	3.5	48	46	0	1	28.0818	1.53335e+08		66.876	2	22.1		9.3	28.0818	0.43	6.9	233	51	5.7	58.8092	88	5.3	3.3	0	0	0	0	0	0	0	0	0	0	0	0	0	0						0
60	HC60	0	4	7	14	16	5.5	15	13	0	1	27.5693	2.06306e+08		66.542	1	31.1	0.5	9.7	27.5693	0.46	6.6	225	49	7.2	73.1577	93	4.9	2.8	0	0	0	0	0	0	0	1	1	0	0	0	0	0						1
61	HC61	0	2	2	20	20	2	20	18	0	1	27.4347	2.23027e+08		65.8875	2	30.1	0	9.5	27.4347	0.46	4.4	224	47	6.2	65.4609	81	7.3	5	0	0	0	0	0	0	0	1	0	0	0	0	0	0						0
62	HC62	0	41	36	39	38	38.5	38.5	36.5	0	1	26.1916	4.58074e+08		54.5106	2	32.6	0.4	8.1	26.1916	0.4	5.8	291	43	4.6	80.4065	73	4	0.5	0	0	0	0	0	0	0	0	0	0	0	0	0	0						0
63	HC63	0	8	8	36	33	8	34.5	32.5	0	1	26.1562	4.67568e+08		63.9042	1	26.1	0	10	26.1562	0.48	5.8	207	42	5.9	93.6345	77	6.3	0.4	0	0	0	0	0	0	0	0	0	0	0	0	0	0						0
64	HC64	0	40	34	20	20	37	20	18	0	1	25.6659	6.21061e+08		39.0238	2	30.7	0	7.6	25.6659	0.36	7.5	283	43	5.1	47.2442	124	6.9	2.8	0	0	0	0	0	0	0	0	1	0	0	1	0	1						0
65	HC65	0	5	6	67	89	5.5	78	76	0	1	25.2289	7.99888e+08		58.3202	1	28	0.366667		25.2289										0	0	0	0	0	0	0	0	0	0	0	0	0	0						0
66	HC66	0	35	47	25	29	41	27	25	0	1	25.1707	8.27286e+08		55.251	1	26.6		9.7	25.1707	0.44	6.6	272	46	6.7	67.6094	106	5.8	0.7	0	0	0	0	0	0	0	0	0	0	0	0	0	1						0
67	HC67	0	24	24	23	23	24	23	21	0	1	25.0052	9.10465e+08		45.0294	1	29.3	0.2	8.5	25.0052	0.42	4.9	203	45	5.9	72.6425	106	5.9	7	0	0	0	0	0	0	0	0	0	0	0	0	0	0						0
68	HC68	0	8	7	39	36	7.5	37.5	35.5	0	1	24.9192	9.56967e+08		53.5345	1	26		8.8	24.9192	0.41	7	308	46	6.4	67.6572	107	5.6	4.3	0	0	0	0	0	0	0	0	0	0	0	0	0	0						0
69	HC69	0	34	32	30	26	33	28	26	0	1	24.7478	1.05681e+09		65.2621	2	28.7		8	24.7478	0.37	5.3	275	42	4.8	68.8186	78	5.7	1.5	0	0	0	0	0	0	0	0	0	0	0	0	0	0						0
70	HC70	0	33	31	80	73	32	76.5	74.5	0	1	24.414	1.28213e+09		64.3326	1	23.1	0.233333	8.3	24.414	0.39	8.7	358	45	7	54.5967	120	6.2	44	0	0	0	0	0	0	0	0	0	0	0	0	0	0						0
71	HC71	0	2	2	66	29	2	47.5	45.5		1	24.2226	1.43236e+09		51.0622	2	21.6			24.2226	0.41	8.2	298	46	5.6	96.5822	64	2.6	1.1	0	0	0	0	0	0	0	0	0	0	0	0	0	0						0
72	HC72	0	62	58	85	77	60	81	79	0	1	23.7458	1.88784e+09		42.0409	1	26.8	0.2	9.9	23.7458	0.45	5.7	259	47	5	85.781	94	6.1	1.1	0	0	0	0	0	0	0	0	0	0	0	0	0	0						0
73	HC73	0	3	5	77	82	4	79.5	77.5	1	1	23.371	2.34532e+09		43.2471	1	23.6		9.9	23.371	0.47	8.2	350	43	6.4	100.328	82	3.3	7	0	0	0	0	0	0	0	0	0	0	0	0	0	0						0
74	HC74	0	3	4	46	55	3.5	50.5	48.5	1	1	22.7085	3.44178e+09		48.449	2	32.5	0	9.4	22.7085	0.45	11.8	298	43	5.3	85.3151	72	3.9	36	0	0	0	0	0	0	0	0	0	0	0	0	0	0						0
75	HC75	0	3	3	102	94	3	98	96	0	1	22.5347	3.8063e+09		73.0924	2	21.9	0	7.8	22.5347	0.38	5	167	44	5.2	84.3252	63	5.2	0.7	0	0	0	0	0	0	0	0	0	0	0	0	0	0						0
76	HC76	0	2	2	46	61	2	53.5	51.5	0	1	21.9961	5.19901e+09		72.909	1	26.2	0.0333333	9.3	21.9961	0.43	5.8	246	50	7	49.4066	124	8.3		0	0	0	0	0	0	0	1	1	0	0	0	0	0						0
77	HC77	0	3	3	68	77	3	72.5	70.5	0	1	21.2893	7.82814e+09		62.2341	2	27	0.3		21.2893	0.41	4	294	41	5.2	57.5793	92	8.1		0	0	0	0	0	0	0	1	0	0	0	0	0	0						0
78	RTR1	1	2	1	7	3	1.5	5	3	0	0	50	0	28.1862	36.2355	1	26.1	0	7.5	0	0.36	12.6	273	44	5.2	51.614	148	8.1	40	0	1	0	0	1	0	0	0	1	0	0	0	0	1	0	1	0	0	0	0
79	RTR2	1	5	6	7	7	5.5	7	5	0	1	36.6818	1.05464e+06	0.275097	64.4366	1	27.1	0	7.8	36.6818	0.39	5.2	226	41	5.1	61.9683	108	9.1	16	0	1	1	0	1	0	0	1	0	0	0	0	0	0	0	1	0	0	0	0
80	RTR3	1	96	105	15	14	100.5	14.5	12.5	0				11.6616	59.2427	2	25.2		8.3		0.4	6.2	146	38	8.3	61.2068	89	7	4.6	0	1	1	0	0	0	0	1	1	0	0	0	0	0	0	1	0	0	0	0
81	RTR4	1	38	32	11	9	35	10	8	0	0	44.4114	0	5.00205	69.9685	1	27.6	0	8.3	44.4114	0.43	9.2	246	44	5.8	33.7213	173	15	1.9	0	1	1	0	1	0	0	1	1	0	0	0	0	0	0	1	0	0	0	0
82	RTR5	1	9	8	8	7	8.5	7.5	5.5	0				8.6747	62.5255	2	43.9	0.133333	8.2		0.41	5.1	244	41	5.6	65.0776	83	6.4	3.2	0	1	0	0	1	0	0	1	1	0	0	0	0	1	0	1	0	0	0	0
83	RTR6	1	1	1	5	4	1	4.5	2.5	0	0	50	0	14.074	61.0884	1	20.8	0.233333	8	0	0.39	5.9	202	44	5.1	41.6391	153	15.3	1.5	0	1	0	0	1	0	0	1	1	0	0	0	0	0	0	1	0	0	0	0
84	RTR7	1	31	29	10	9	30	9.5	7.5	0				29.1785	64.6091	1	37.4	0	6.9		0.35	7.7	163	42	12.2	21.2978	261	24.3	10	0	1	0	1	0	1	0	1	1	1	0	1	0	0	0	1	0	0	0	1
85	RTR8	1	23	17	11	10	20	10.5	8.5	0				0.565148	66.4105	1	28.1	0.166667	7.5		0.36	8.5	450	46	5.3	41.0831	150	10	1.4	0	1	1	0	1	0	0	0	1	0	0	0	0	0	0	1	0	0	0	0
86	RTR9	1	33	38	14	11	35.5	12.5	10.5	0	0	43.2638	0	1.06111	67.4732	2	22.1		8.5	43.2638	0.39	9.6	391	44	9.6	99.5478	45	4.5	7	0	1	1	0	0	0	0	1	1	0	0	0	0	0	0	1	0	0	0	1
87	RTR10	1	21	19	10	10	20	10	8	0				18.3038	43.0238	1	26.1	0	7.8		0.39	9.1	232	44	5.9	30.3064	221	11.7	10	0	1	1	0	1	0	0	0	0	0	0	0	0	0	0	1	0	0	0	0
88	RTR11	1	32	35	16	17	33.5	16.5	14.5	0				19.399	55.3935	1	27.8	0.6	10.1		0.47	6.4	219	44	5.2	67.5418	106	4.8	2.1	0	1	1	0	1	0	0	1	1	0	0	0	0	0	0	1	0	0	0	0
89	RTR12	1	1	0	3	3	0.5	3	1	1	0	50	0	26.8952	63.6481	2	24.4	0	7.9	0	0.37	5.8	391	47	5.3	28.7653	162	18.9	2.3	0	1	1	0	0	0	0	0	0	0	0	0	0	1	0	1	0	0	0	1
90	RTR13	1	30	30	85	83	30	84	82	0				27.0592	59.719	1		0	6.1		0.26	2.7	236	38	7.7	45.2388	144	12.1	0.5	0	1	0	1	0	1	0	1	1	0	0	0	0	0	0	1	0	0	0	0
91	RTR14	1	6	4	16	13	5	14.5	12.5	0				0.526951	69.2799	2	34.6	0	7.6		0.38	9.1	261	39	7.5	63.9194	81	3.7	19	0	1	0	0	1	0	0	1	1	0	0	0	0	0	0	1	0	0	0	0
92	RTR15	1	5	4	6	6	4.5	6	4	0				0.514716	69.1964	2	30.2	0.0666667	7.6		0.37	6.5	157	43	5.4	31.8996	144	11.9	0.8	0	1	1	0	1	0	0	1	0	0	0	0	0	1	0	1	0	0	0	0
93	RTR16	1	27	29	11	12	28	11.5	9.5	0				2.04082	65.496	1	29.6	0	10.1		0.49	9.5	262	46	5.3	16.9916	313	20.4	0.8	0	1	0	1	1	0	0	1	1	0	0	0	0	0	0	1	0	0	0	0
94	RTR17	1	23	26	13	15	24.5	14	12	1	0	40.2005	0	2.05197	50.9253	1	28.4	1.06667	7.8	40.2005	0.41	9.2	257	42	6.2	73.888	101	6.8	6	0	1	1	0	0	0	0	1	1	0	0	1	0	0	0	1	0	0	0	0
95	RTR18	1	25	25	7	7	25	7	5	0	0	44.2134	0	3.03354	41.0705	1	21.9	0	8.5	44.2134	0.41	7.6	251	45	5.2	51.5707	144	12.2	1.4	0	1	1	0	1	0	0	0	1	0	0	0	0	0	0	1	0	0	0	0
96	RTR19	1	2	2	3	3	2	3	1	0	0	50	0	23.3621	50.3737	2	31.4	0	8.9	0	0.44	7.9	159	44	4.6	82.7774	73	4.6	4.7	0	1	0	0	1	0	0	1	0	0	0	0	0	0	0	1	0	0	0	0
97	RTR20	1	68	66	15	14	67	14.5	12.5	0	0	46.8146	0	9.95085	61.9591	2		0	9.2	46.8146	0.46	6.4	219	43	4	63.483	85	5.5	0.7	0	1	0	0	1	0	0	1	1	0	0	0	0	0	0	1	0	0	0	0
98	RTR21	1	5	2	17	12	3.5	14.5	12.5	0	1	27.8943	1.70915e+08	21.559	48.4967	1	25.6	0	9.3	27.8943	0.46	10	292	41	8	53.8854	133	7.6	1.3	0	1	0	0	1	0	0	1	1	0	0	0	0	0	0	1	0	0	0	1
99	RTR22	1	33	26	11	9	29.5	10	8	0				0.258822	55.0651	2	30.8	0.133333	8.2		0.39	5.9	253	48		54.7466	100	6.9	3.3	1	1	1	0	1	0	0	0	1	0	0	0	0	0	0	1	0	0	0	0
100	RTR23	1	39	33	11	11	36	11	9	0				1.00061	80.4448	1		0												0	1	1	0	1	0	0	0	1	0	0	0	0	0	0	1	0	0	0	0
101	RTR24	1	1		5		1	5	3	0				17.5562	35.8888	1	22.6	0.2	7.3		0.36	7.5	216	45	5.3	27.8548	247	14.4	0.3	0	1	1	0	1	0	0	0	0	0	0	0	0	0	0	1	0	0	0	0
102	RTR25	1	1	2	2	3	1.5	2.5	0.5	1	0	44.2157	0	20.7912	56.9281	1	38.4	0.866667	9.2	44.2157	0.44	7.1	222	39	5.4	88.5181	84	4.5	2.4	0	1	0	0	1	0	0	1	1	0	0	0	0	0	0	1	0	0	0	0
103	RTR26	1	20	12	77	49	16	63	61	0	1	30.5054	3.76879e+07	27.4453	52.5048	2	25.7	0	7.4	30.5054	0.35	4.3	187	46	4.9	46.5841	116	12.4	0.7	0	1	0	1	0	1	0	0	1	0	0	0	0	0	0	1	0	0	0	0
104	RTR27	1	8	9	5	5	8.5	5	3	1	1	38.5224	363322	1.01574	35.822	1	25.9	0.0333333	10.1	38.5224	0.49	12.2	274	46	4.7	46.0617	163	9	2.5	0	1	1	0	1	0	0	1	1	0	0	0	0	0	0	1	0	0	0	0
105	RTR28	1	4	3	22	21	3.5	21.5	19.5	0	1	23.401	2.30493e+09	2.0135	56.0176	1	30.3	0.433333		23.401	0.41	5.7	174	47	9.2	37.455	172	9.7	3.6	0	1	0	0	1	0	0	0	1	0	1	0	0	0	0	1	0	0	0	1
106	RTR29	1	92	92	14	15	92	14.5	12.5	0				0.236626	64.6062	2	19.2		7.3		0.34	4.4	236	42	4.9	41.4871	119	9.4		1	1	1	0	0	1	0	0	1	0	0	0	1	0	0	1	0	0	0	0
107	RTR30	1	15	23	10	12	19	11	9	0				1.00205	75.6304	1	24.6	0	7.6		0.39	7.8	317	43	4.8	63.6365	99	9.2	16	0	1	1	0	1	0	0	0	0	0	0	0	0	0	0	1	0	0	0	0
108	RTR31	1	13	13	13	8	13	10.5	8.5					2.05459	43.1251	1														0	1	1	0	1	0	0	1	1	0	0	0	0	0	0	1	0	0	0	0
109	RTR32	1	1	1	4	4	1	4	2	0				0.50231	70.0957	1	24.8	0.266667												0	1	1	0	1	0	0	0	1	0	0	0	0	0	0	1	0	0	0	0
110	RTR33	1	2	2	4	5	2	4.5	2.5	1	1	35.6965	1.86588e+06	0.480322	65.4386	2	24.6		7.7	35.6965	0.36	6.1	338	41	5.3	52.1576	98	5	1.2	1	1	1	0	0	1	0	1	1	0	0	0	0	1	0	1	0	0	0	0
111	RTR34	1	9	11	8	8	10	8	6	0				1.00108	52.3413	1	27.8	0	9		0.45	7	273	47	5.8	44.2779	153	7.8	1.3	0	1	1	0	1	0	0	0	1	0	0	0	0	0	0	1	0	0	0	0
112	RTR35	1	5	5	6	5	5	5.5	3.5	0				0.995532	47.0517	2	37.1	0	6.6		0.34	11.8	298	43		17.5079	269	18.4	5	0	1	1	0	1	0	0	1	0	0	0	0	0	1	0	1	0	0	0	0
113	RTR36	1	26	28	14	14	27	14	12	1				7.63193	59.2514	1	29.5		7		0.33	5.3	258	43	4.7	20.9448	273	14.6	1.1	0	1	0	0	1	0	0	1	1	0	0	0	0	0	0	1	0	0	0	0
114	RTR37	1	1	0	14	27	0.5	20.5	18.5	0	1	32.2904	1.34082e+07	8.07529	58.1068	1	28.1	0.133333	7.9	32.2904	0.39	6.8	207	46	7.6	23.7136	248	16.8	1.8	0	1	0	1	1	0	0	1	1	0	0	0	0	0	0	1	0	0	0	1
115	RTR38	1	5	4	6	5	4.5	5.5	3.5	0	0	48.3734	0	10.0078	60.6169	2	39.4	0	8.6	48.3734	0.43	9	369	48	5.6	43.1037	118	8.2	6	0	1	0	1	1	0	0	1	1	0	0	0	0	1	0	1	0	0	0	0
116	RTR39	1	48	47	11	10	47.5	10.5	8.5	0	0	50	0	15.0062	56.2355	2	22.2	0	8.9	0	0.44	6.8	282	45	4.5	53.649	101	5.9	0.3	0	1	0	0	1	0	0	0	0	0	0	0	0	0	0	1	0	0	0	0
117	RTR40	1	42	38	12	11	40	11.5	9.5	1				0.255865	19.2921	1	28.2	0.2	11.1		0.54	8.4	218	53		62.1777	140	5	1.7	1	1	1	0	1	0	0	0	1	0	0	0	0	0	0	1	0	0	0	0
118	RTR41	1	12	10	9	9	11	9	7		0	43.4222	0	0.266636	67.4206	1		0.266667		43.4222										1	1	0	0	1	0	0	1	1	0	1	0	0	0	0	1	0	0	0	0
119	RTR42	1	16	15	17	18	15.5	17.5	15.5	0				0.247718	66.6926	1	33.3	0	9.1		0.44	6	261	42	5.9	53.699	120	5.4	1.1	0	1	1	0	1	0	0	0	1	0	0	0	0	0	0	1	0	0	0	0
120	RTR43	1	5	6	5	6	5.5	5.5	3.5	0				0.477764	73.2964	1			7.8		0.37	11.1	298	45	6.2	51.7862	119	4.9	4.2	1	1	1	0	1	0	0	0	1	0	0	0	0	0	0	1	0	0	0	0
121	RTR44	1	45	42	13	13	43.5	13	11	1				0.984048	32.5077	1	21.7	0.0333333	6		0.29	11.1	321	39	5.3	32.4523	222	22.3	92	0	1	1	0	1	0	0	0	0	0	0	0	0	0	0	1	0	0	0	0
122	RTR45	1	21	15	10	9	18	9.5	7.5	0	0	40.4609	0	1.00644	46.7395	1	28.4	0	8.3	40.4609	0.38	5.5	199	48	6.3	50.4025	142	9.2	2.4	1	1	1	0	1	0	0	1	1	0	0	0	0	0	0	1	0	0	0	1
123	RTR46	1	66	58	13	11	62	12	10	0	0	40.804	0	0.498289	33.6893	1	28.4	0	9.1	40.804	0.46	4.6	234	46	6.4	50.8783	152	9.8	0.4	1	1	1	0	1	0	0	1	1	0	0	0	0	0	0	1	0	0	0	0
124	RTR47	1	4	3	12	9	3.5	10.5	8.5	0	1	28.7799	1.02353e+08	1.00308	51.7984	1	31.4	0.2		28.7799	0.44	11.4	373	45	6	54.1225	130	6.2	2.9	0	1	1	0	1	0	0	1	1	0	1	0	0	0	0	1	0	0	0	0
125	RTR48	1	7	6	6	7	6.5	6.5	4.5	0				1.27183	67.6373	1	27.5	0	8.2		0.39	6.4	260	45	6.2	39.455	154	8.2	10	1	1	1	0	1	0	0	0	1	0	0	0	0	0	0	1	0	0	0	0
126	RTR49	1	0	1	55	61	0.5	58	56	0				1.99435	73.1922	1	25.5		10.2		0.47	5.2	159	43	5.4	45.3035	133	8.4	0.3	0	1	1	0	0	0	1	1	0	0	0	0	0	0	0	1	0	0	0	0
127	RTR50	1	28	25	11	11	26.5	11	9	1				2.86242	23.9521	2	24.9	0.266667	8.5		0.41	7.2	389	46	4.9	78.4264	89	4.1	2.3	0	0	1	0	1	0	0	1	0	0	0	0	0	0	0	1	0	0	0	0
128	RTR51	1	25	28	11	12	26.5	11.5	9.5	1				5.03055	66.4296	1	24.2	0.3	7.7		0.39	9	301	43	6.5	39.481	155	21.2	0.7	0	1	1	0	1	0	0	1	1	0	0	0	0	0	0	1	0	0	0	1
129	RTR52	1	4	4	3	4	4	3.5	1.5	0	0	50	0	8.28856	54.5993	1	24.3		8.4	0	0.41	4.2	172	46	5.6	48.5201	140	9.8	0.6	0	1	0	1	0	1	0	1	1	1	0	1	0	0	0	1	0	0	0	0
130	RTR53	1	3	3	3	3	3	3	1	0	0	42.5551	0	13.3607	61.5305	2	21.1	0	7.7	42.5551	0.38	6.8	297	42	4.6	74.077	75	6	1.1	0	1	0	0	1	0	0	0	1	0	0	0	0	0	0	1	0	0	0	0
131	RTR54	1	8	7	8	7	7.5	7.5	5.5	0	0	50	0	11.9436	53.4713	2	21.8	0	9.1	0	0.43	11.1	265	46	5	32.0905	157	17.2	1.4	0	1	1	0	0	0	0	0	1	0	0	0	0	0	0	1	0	0	0	0
132	RTR55	1	3	2	10	9	2.5	9.5	7.5	0				37.6548	55.3852	1	21	0.4	8.8		0.41	6.2	299	47		47.4325	142	9.4	0.9	0	1	0	0	0	1	0	0	0	0	0	0	0	0	0	1	0	0	0	0
133	RTR56	1	8	7	6	7	7.5	6.5	4.5	0				0.480521	21.948	1	22.7		7		0.34	4.6	381	52	5.4	56.1445	150	7.3	0.6	1	1	1	0	1	0	0	0	1	0	0	0	0	0	0	0	1	0	0	0
134	RTR57	1		1		4	1	4	2	1				8.72404	33.9396	1	28.5	0.666667	9.4		0.44	7.4	229	47	6.5	38.0521	193	10.9	4.1	0	0	1	0	0	0	0	0	0	0	0	0	0	0	0	0	1	0	0	0
135	RTR58	1	13	16	9	10	14.5	9.5	7.5	0	1	39.5623	198973	0.43668	54.4079	1	23.2	0	8.6	39.5623	0.4	3	131	42	5.6	31.9526	198	13.8	0.6	1	1	1	0	1	0	0	0	1	0	0	1	0	0	0	0	1	0	0	0
136	RTR59	1	4	4	6	6	4	6	4	0				0.96552	37.9621	2	31.7	0.0666667	8.3		0.39	4.2	171	46	5.1	79.6481	81	6.6	3.4	0	1	1	0	1	0	0	0	0	0	0	0	0	0	0	0	1	0	0	0
137	RTR60	1	16	13	12	11	14.5	11.5	9.5	0				1.0006	34.9363	1	29.2		8.8		0.42	6.6	257	46	5	44.3672	169	10.3	2.4	0	1	1	0	1	0	0	0	1	0	0	0	0	0	0	0	1	0	0	0
138	RTR61	1	47	48	12	12	47.5	12	10	0	0	42.3013	0	0.287474	21.2704	2	23.6	0.1	7.6	42.3013	0.38	4.9	240	39	5.2	81.0171	88	5.8	3.8	1	1	1	0	1	0	0	0	0	0	0	0	0	0	0	0	1	0	0	0
139	RTR62	1	36	32	11	9	34	10	8	0				1.05681	31.5428	2	24.2	0	8.7		0.43	13.2	363	38	4.7	70.5053	93	6	2.7	1	1	1	0	1	0	0	0	1	0	0	0	0	0	0	0	1	0	0	0
140	RTR63	1	38	41	16	16	39.5	16	14	1				1.00097	34.693	1	26.4	0.2	9.4		0.47	9.7	296	51	3.2	56.2878	139	7.4	1.9	0	1	1	0	1	0	0	1	0		0	0	0	0	0	0	1	0	0	0
141	RTR64	1	58	52	13	12	55	12.5	10.5	0				0.25578	55.7493	2	30.6	0.1	7.3		0.35	4.7	174	47	5.3	40.4253	128	8.7	1.1	1	1	1	0	1	0	0	0	1	0	0	0	0	0	0	0	1	0	0	0
142	RTR65	1	12	12	10	11	12	10.5	8.5	0				27.6374	69.1733	1		0	7.7		0.36	8.4	183	40	5	50.7203	124	13.5	20	0	1	0	0	0	1	0	0	1	0	0	0	0	0	0	0	1	0	0	0
143	RTR66	1	49	40	14	13	44.5	13.5	11.5	0	0	43.5124	0	0.455634	62.0408	1	21.5		7.3	43.5124	0.37	10.5	193	42	5.7	22.5172	253	17.9	4.2	1	1	1	0	1	0	0	0	0	0	0	0	0	0	0	0	1	0	0	0
144	RTR67	1	11	11	6	5	11	5.5	3.5	0	0	40.4407	0	8.04381	50.8611	2	34.1	0.0666667	9	40.4407	0.44	5.2	183	44	4.9	31.2354	163	12.4	6	0	1	1	0	1	0	0	1	1	0	0	0	0	0	0	0	1	0	0	0
145	RTR68	1	30	37	34	39	33.5	36.5	34.5	0	1	22.208	4.59881e+09	1.00093	59.632	1	30.1		9.6	22.208	0.47	7.2	162	45	6.3	70.3456	100	7.1	0.8	0	1	0	0	1	0	0	0	0	0	0	0	0	0	0	0	1	0	0	0
146	RTR69	1	25	18	10	10	21.5	10	8	0				0.425559	54.5912	2	27.8	0.833333												1	1	1	0	1	0	0	0	1	0	0	0	0	0	0	0	1	0	0	0
147	RTR70	1	20	24	22	25	22	23.5	21.5	1				0.52142	65.4304	1	26.6	0	11.1		0.52	7.8	174	44	5.9	56.444	116	7.3	3.4	1	1	1	0	1	0	0	1	1	0	0	0	0	1	0	0	1	0	0	0
148	RTR71	1	12	10	8	7	11	7.5	5.5	0	0	42.9515	0	0.565366	67.9357	1	21.4	0.433333	7.9	42.9515	0.4	4.3	221	44	5.4	60.4637	108	6.8	0.6	1	1	1	0	1	0	0	0	1	0	0	0	0	0	0	0	1	0	0	0
149	RTR72	1	13	14	8	9	13.5	8.5	6.5	0	1	34.1586	4.54567e+06	0.565248	49.1457	2	26	0	8.1	34.1586	0.42	7.1	349	47	6.3	53.8019	105	6.2	2.1	0	1	1	0	1	0	0	0	0	0	0	0	0	0	0	0	1	0	0	0
150	RTR73	1	5	5	7	6	5	6.5	4.5	0				0.957155	60.1248	2	26.9		9.1		0.43	5	293	45	5.6	47.6072	109	8.2	2	0	1	1	0	1	0	0	1	1	0	0	0	0	1	0	0	1	0	0	0
151	RTR74	1	27	38	11	12	32.5	11.5	9.5	0				1.00094	45.4527	1	25.4	0.366667	11.6		0.57	5.5	216	47	5	70.0238	109	5.9	1.5	0	1	1	0	1	0	0	1	1	0	0	0	0	0	0	0	1	0	0	0
152	RTR75	1	62	52	11	9	57	10	8	0	0	41.7042	0	0.503765	54.6037	2	24.7	0	8.3	41.7042	0.41	2.9	165	45	4.6	52.9961	103	6.3	0.4	1	1	1	0	1	0	0	0	0	0	0	0	0	0	0	0	1	0	0	0
153	RTR76	1	25	24	10	10	24.5	10	8	0	1	32.9614	9.09128e+06	0.998141	62.6792	1	26.6	0	9.7	32.9614	0.49	7.3	190	43	5.5	55.2345	120	5.3	2.8	0	1	0	0	1	0	0	1	1	0	0	0	0	0	0	0	1	0	0	0
154	RTR77	1	30	33	10	10	31.5	10	8	0	0	41.9152	0	0.999316	58.3491	2	30.5	0	8.8	41.9152	0.42	8.5	276	43	7.1	83.7857	69	4	10	0	1	1	0	1	0	0	1	1	0	0	0	0	0	0	0	1	0	0	0
155	RTR78	1	14	15	7	8	14.5	7.5	5.5	0	0	40.0896	0	1.00205	72.9172	2	25.8	0.133333	7.1	40.0896	0.37	6.2	199	46	5.7	26.5551	164	14.6	5	0	1	1	0	1	0	0	1	0	0	0	0	0	0	0	0	1	0	0	0
156	RTR79	1	35		9		35	9	7	0	0	41.1753	0	1.00205	41.5606	1	24.8	0.233333	8.7	41.1753	0.45	5.6	188	43	5	44.9072	161	9	3.6	0	1	1	0	1	0	0	0	1	0	0	0	0	0	0	0	1	0	0	0
157	RTR80	1	21	23	11	12	22	11.5	9.5	0				1.9531	67.5411	1	34.4		10.7		0.54	5.7	187	48	7.4	66.5439	100	8.3	1.2	1	1	1	0	0	0	1	0	1	0	0	0	0	0	0	0	1	0	0	1
158	RTR81	1	2	3	4	5	2.5	4.5	2.5	1				1.95612	43.2101	1	34.3	0.766667	10.4		0.51	6.3	235	47	5.9	56.958	131	5.9	1.5	0	1	1	0	0	0	1	1	1	0	0	0	0	0	0	0	1	0	0	0
159	RTR82	1	5	3	7	7	4	7	5	0				1.99316	65.4593	2	34.1	0	7.4		0.38	5.6	195	44	5.4	53.4664	96	5.1	2	0	1	1	0	1	0	0	0	1	0	0	0	0	0	0	0	1	0	0	0
160	RTR83	1	3	3	4	5	3	4.5	2.5	0				2.08211	58.4353	2	35.8	0.0333333	8.3		0.4	9.4	213	46	9	34.9912	142	11.8	8	0	1	1	0	0	0	0	1	1	0	0	0	0	0	0	0	1	0	0	0
161	RTR84	1	13	15	9	10	14	9.5	7.5	0	0	50	0	1.99736	57.2883	2	33		7.5	0	0.38	8.9	383	39	5.2	52.6232	102	6.6	13	0	1	1	0	0	0	1	1	1	0	0	0	0	0	0	0	1	0	0	1
162	RTR85	1	24	4	42	10	14	26	24	0	1	25.3004	7.6745e+08	2.01353	61.5426	2	20.2		9.8	25.3004	0.48	5.5	242	48	4.7	61.9037	87	5.6	0.4	0	1	1	0	1	0	0	0	1	0	0	0	0	0	0	0	1	0	0	0
163	RTR86	1	1	2	3	3	1.5	3	1	0	0	50	0	3.99034	47.1115	1	24.4	0.3	10.9	0	0.53	5.3	162	47	6	72.4129	105	4.9	0.4	1	1	1	0	1	0	0	0	1	0	0	0	0	0	0	0	1	0	0	0
164	RTR87	1	36	37	16	15	36.5	15.5	13.5	0				5.99723	66.7584	2	25.7	0	7		0.33	5.8	219	36	4.6	38.5052	125	12.4	3.9	0	1	0	0	1	0	1	1	1	0	0	0	0	0	0	0	1	0	0	0
165	RTR88	1	41	28	10	7	34.5	8.5	6.5	0	0	42.5221	0	6.55441	32.5476	1	22.3	0.133333	9.6	42.5221	0.5	7.5	197	46	4.5	42.3747	178	11.8	4.7	0	1	1	0	1	0	0	1	1	0	0	0	0	0	0	0	1	0	0	0
166	RTR89	1	3	5	6	7	4	6.5	4.5	1	0	44.1433	0	8.0014	67.2567	2	28.6	0.0666667	10.7	44.1433	0.52	9.6	162	46	6.1	54.8615	93	6.6	9	0	1	1	0	1	0	0	0	0	0	0	0	0	0	0	0	1	0	0	1
167	RTR90	1	9	10	6	7	9.5	6.5	4.5	0				10.7529	55.0431	2	27	0	9.8		0.48	8.8	163	39	4.5	58.2581	95	7.4	6	0	1	0	1	0	0	0	0	1	0	0	0	0	0	0	0	1	0	0	0
168	RTR91	1	9	9	8	7	9	7.5	5.5	0	0	49.5057	0	12.965	61.6768	2	49.9	0.1	9.7	49.5057	0.48	8	183	44	7.1	35.4056	138	9.3	7	0	1	1	0	0	1	0	1	1	0	0	0	0	0	0	0	1	0	0	1
169	RTR92	1	46	41	16	17	43.5	16.5	14.5	0	0	50	0	13.1184	74.2546	1	25.2	0.233333	12.3	0	0.6	8	141	39	4.6	49.4233	123	9.8	4.3	0	1	1	0	0	0	0	0	0	0	0	0	0	0	0	0	1	0	0	0
170	RTR93	1	9	9	11	10	9	10.5	8.5	0	0	46.4748	0	13.1704	60.3244	1	30.1	0	10.1	46.4748	0.51	8.2	198	44	4.9	41.5348	154	7.6	20	0	1	0	0	1	0	0	0	1	0	0	0	0	0	0	0	1	0	0	0
171	RTR94	1	3	5	4	5	4	4.5	2.5	0				14.2218	68.2834	1	28.7	0.1	10.3		0.5	10.7	278	40	5.7	63.8739	103	9.1	7	0	1	0	0	0	0	0	0	1	0	0	0	0	0	0	0	1	0	0	0
172	RTR95	1	3	4	9	10	3.5	9.5	7.5	0	1	37.2577	755615	14.301	80.3873	2		0	7.8	37.2577	0.39	7.8	257	43	5.6	33.6823	129	11.5	2.1	0	1	1	0	0	0	0	1	1	0	0	0	0	1	0	0	1	0	0	1
173	RTR96	1	3		4		3	4	2	0	0	50	0	3.95489	42.9528	2	45		8.3	0	0.4	5.9	197	42	5	70.5391	87	5	3.8	0	1	0	0	1	0	0	0	1	0	0	0	0	0	0	0	1	0	0	0
174	RTR97	1	21		16		21	16	14		0	42.1013	0	0.513005	58.435	2	33.9			42.1013	0.34	6.8	259	47	6.4	27.7538	172	11.4	1.8	0	1	1	0	1	0	0	0	1	0	0	0	0	0	0	0	0	1	0	1
175	RTR98	1	5	5	6	5	5	5.5	3.5	0				6.07803	44.4162	1	39.1	0	9		0.44	5.6	271	43	5.2	54.9524	134	5.6	4.1	0	1	0	0	1	0	1	1	1	0	0	0	0	0	1	0	0	0	0	0
176	RTR99	1	3	2	0	6	2.5	3	1	0	0	44.5855	0	1.02028	64.5275	1		0	8.4	44.5855	0.43	5.9	332	42	7.7	44.4821	142	9.1	3.5	0	1	0	1	1	0	0	0	1	0	1	0	0	0	0	0	0	0	1	1
177	RTR100	1	3	2	6	6	2.5	6	4	0	0	50	0	0.253365	53.5046	2	22.9		6.9	0	0.34	4	331	49	5.2	48.789	111	4.9	0.5	0	1	1	0	1	0	0	0	1	0	0	0	0	0	1	0	0	0	0	0
178	RTR101	1	3	5	6	7	4	6.5	4.5	1				0.242271	34.4052	1	20.9	0.366667	8.5		0.41	2.3	323	45	5.4	91.6857	93	4.1	0.6	0	1	1	0	1	0	0	0	0	0	0	0	0	0	0	0	0	0	1	0
179	RTR102	1	3	3	3	3	3	3	1	1				0.517454	48.2765	1	22.5		9.2		0.43	11.7	365	47	5.5	71.8227	105	8.3	2.2	0	1	1	0	1	0	0	1	1	0	0	0	0	0	0	0	0	0	1	0
180	RTR103	1	32	29	9	8	30.5	8.5	6.5	0	0	44.3942	0	1.05133	46.0452	1	31.1	0	8.1	44.3942	0.39	5.6	318	40	5.4	75.5595	102	6.5	5	0	1	1	0	1	0	0	0	1	0	0	0	0	0	0	0	0	0	1	0
181	RTR104	1	43	39	71	72	41	71.5	69.5	0	1	24.0248	1.60617e+09	0.463944	66.1368	2	30.1		8.8	24.0248	0.42	10.3	349	47	13.8	26.6666	170	11.5	1.6	1	1	1	0	1	0	0	0	1	1	0	0	0	0	0	0	0	0	1	1
182	RTR105	1	13	15	8	8	14	8	6	0				1.02527	60.7843	1	35.5	0			0.43	10.3	327	46		44.1589	146	14.7	6	1	1	1	0	1	0	0	0	1	1	0	0	0	0	0	0	0	0	1	0
183	RTR106	1	0	1	4	3	0.5	3.5	1.5	0				1.00923	51.3227	1	26.4	0.2	8.9		0.45	9.2	295	44	9.5	61.6807	117	8.1	0.7	1	1	1	0	1	0	0	1	0	1	0	0	0	0	0	0	0	0	1	1
184	RTR107	1	8	7	4	5	7.5	4.5	2.5	0	0	50	0	0.492813	73.7166	1	27.8	0.366667	7.6	0	0.39	6.7	707	44	4.4	26.9107	204	20.2	4	0	1	1	0	1	0	0	1	1	1	0	0	0	0	0	0	0	0	1	1
185	RTR108	1	13	19	46	69	16	57.5	55.5	0				1.00647	50.6464	1	25.9	0			0.41	5.7	215	46	6.5	72.2985	103	8.8	0.7	0	1	1	0	1	0	0	1	1	1	0	0	0	0	0	0	0	0	1	1
186	RTR109	1	8	6	7	6	7	6.5	4.5	0	0	42.0981	0	0.651608	69.1307	1	28.1	0.133333	8.4	42.0981	0.41	6.8	226	41	8	23.4227	235	14.2	2.7	0	1	1	0	1	0	0	1	1	0	1	0	0	0	0	0	0	0	1	1
187	RTR110	1	8		67		8	67	65	0	1	22.9211	3.04321e+09	0.283253	76.9787	1	26.9	0	7.4	22.9211	0.36	3.2	156	41	14.3	28.124	193	17	7	1	1	1	0	0	0	1	0	1	1	0	0	0	0	0	0	0	1	0	1
188	RTR111	1	1	1	3	4	1	3.5	1.5	0	0	50	0	0.324314	61.5481	2	23.7	0		0										1	1	1	0	1	0	0	0	1	1	0	0	0	0	0	0	0	1	0	0
189	RTR112	1	4	4	6	7	4	6.5	4.5	0	0	40.5548	0	0.255818	59.9957	1	28.5	0.466667	8.2	40.5548	0.41	6.5	194	46	5.6	46.7152	140	6.4	1.1	0	1	1	0	1	0	0	1	1	0	0	0	0	0	0	0	0	1	0	0
190	RTR113	1	46	45	17	19	45.5	18	16	0				0.250171	64.127	2	29.3	0.133333	7.8		0.37	9.2	250	46	6.1	57.5745	91	4.6	2.2	1	1	1	0	1	0	0	1	1	0	0	0	0	0	0	0	0	1	0	0
191	RTR114	1	14	4	10	6	9	8	6	0				0.458721	66.3396	1	27.5	0	9.3		0.43	2.9	197	44	6.2	47.9733	132	8.3	0.6	1	1	0	1	1	0	0	1	1	0	0	0	0	0	0	0	0	1	0	0
192	RTR115	1	7	6	4	5	6.5	4.5	2.5	0	1	38.5127	365369	0.257358	70.9295	1	26.1	0.0333333	9	38.5127	0.43	8.8	276	43	5.5	54.3052	116	7.6	1.8	1	1	1	0	1	0	0	0	1	0	0	0	0	1	0	0	0	1	0	0
193	RTR116	1	75	62	14	14	68.5	14	12	0	0	41.7741		0.998218	75.465	1	25.3	0.1	8.5	41.7741	0.42	8	240	46	6.2	49.9858	121	7.7	1	1	1	1	0	1	0	0	0	0	0	0	0	0	0	0	0	0	1	0	1
194	RTR117	1	77	82	15	15	79.5	15	13		0	50		1.00907	70.8407	1	24.1	0	8.9	0	0.41	8	206	46	6.4	51.1249	122	9.1	37	0	1	1	0	1	0	0	1	1	0	0	0	0	0	0	0	0	1	0	0
195	RTR118	1	32	28	19	17	30	18	16	0	1	33.6395	6.13944e+06	0.999316	69.3443	1	34.9	0	8.8	33.6395	0.44	11.8	248	47	3.7	39.9231	151	9.2	2.3	0	1	1	0	1	0	0	0	1	0	0	0	0	0	0	0	0	1	0	0
196	RTR119	1	18	16	9	8	17	8.5	6.5	0				1.00205	58.9843	1	29.6	0.666667	11		0.56	15.4	441	43	3.6	61.6181	112	6.5	53	0	1	1	0	1	0	0	0	0	0	0	0	0	0	0	0	0	1	0	0
197	RTR120	1	34	35	9	9	34.5	9	7	0				0.487337	56.8186	2	28.5		8.6		0.4	9	238	49	7.9	67.7395	83	8.8	0.9	0	1	1	0	1	0	0	0	0	0	0	0	0	0	0	0	0	1	0	0
198	RTR121	1	25	25	10	9	25	9.5	7.5	0	1	23.3406	2.38701e+09	0.999316	59.0554	1		1.06667	8.1	23.3406	0.38	8.9	364	43	8.3	28.153	214	15.7	18	0	1	1	0	0	1	0	1	1	0	0	0	0	0	0	0	0	1	0	1
199	RTR122	1	5	6	5	6	5.5	5.5	3.5	0				0.26972	67.2348	1	30.1		10.4		0.49	6.9	254	44		56.3195	115	8	59	1	1	1	0	1	0	0	0	1	0	0	0	0	0	1	0	0	0	0	0
200	RTR123	1	5	5	4	5	5	4.5	2.5	1				0.269726	31.076	1	20.3	0.166667	7.8		0.37	3.8	274	50	6.1	43.4039	176	10.8	0.6	1	1	1	0	1	0	0	1	0	0	0	0	0	0	1	0	0	0	0	0
201	RTR124	1	12	13	24	24	12.5	24	22	0	1	38.2137	434427	0.24483	75.4536	1	25	0	8	38.2137	0.39	6.2	218	44	5.5	32.9061	171	13.2	0.5	1	1	0	1	1	0	0	1	1	0	0	0	0	0	1	0	0	0	0	0
202	RTR125	1	1	1	36	37	1	36.5	34.5	1	1	23.6617	1.98204e+09	0.277953	57.1678	2	30.2	0	7	23.6617	0.34	8.5	349	43	6.5	52.0502	103	8.8	16	0	1	0	0	0	0	0	0	1	0	0	0	0	0	1	0	0	0	0	0
203	RTR126	1	3	3	5	6	3	5.5	3.5	1	1	37.6525	601209	0.274951	68.4639	2	27.8	0	9.5	37.6525	0.45	11.7	252	46	7.9	57.3678	89	6.1	11	1	1	1	0	1	0	0	0	1	0	0	0	0	0	1	0	0	0	0	1
204	RTR127	1	6	5	6	6	5.5	6	4	0	0	43.0299	0	0.450338	35.5222	1	23.9		7.6	43.0299	0.36	5.8	242	49	5.7	39.0961	187	11.9		1	1	1	0	1	0	0	0	1	0	0	0	0	0	1	0	0	0	0	0
205	RTR128	1	20	15	10	9	17.5	9.5	7.5	0	0	41.6076	0	0.491524	73.8933	1	32.5		7.8	41.6076	0.38	7.3	181	40	11.5	46.3416	130	6.4	8	1	1	1	0	1	0	0	1	0	0	0	1	0	0	1	0	0	0	0	1
206	RTR129	1	3	3	6	6	3	6	4	1	0	42.8394	0	0.995541	21.8853	1	22		8.8	42.8394	0.42	7.7	207	44	4.3	54.8404	153	6.8	0.7	0	1	1	0	1	0	0	0	0	0	0	0	0	0	1	0	0	0	0	0
207	RTR130	1	29	26	14	13	27.5	13.5	11.5	0				1.02815	60.3327	1		0	8.4		0.38	9.8	252	36	7	65.2385	106	4.2	1.2	0	1	1	0	1	0	0	1	1	0	0	0	0	0	1	0	0	0	0	0
208	RTR131	1	41	32	13	12	36.5	12.5	10.5	0	0	50	0	1.00023	54.7059	1	30.2		10.1	0	0.49	8.7	234	44	5.4	69.4499	104	5.1	2	1	1	1	0	1	0	0	0	1	0	0	0	0	0	1	0	0	0	0	0
209	RTR132	1	47	49	20	20	48	20	18	0	0	40.0425	0	0.984543	28.4205	1	34.2	0.533333	9.8	40.0425	0.46	9.2	251	44	4.7	51.1643	156	10	8	0	1	1	0	1	0	0	0	0	0	0	0	0	0	1	0	0	0	0	0
210	RTR133	1	2	2	5	3	2	4	2	0	0	42.271	0	1.95322	56.7732	2	32.9	0.266667	7.7	42.271	0.37	6.1	204	43	6	38.6698	132	8.8	4.4	0	1	0	1	1	0	0	1	1	0	0	0	0	1	1	0	0	0	0	1
211	RTR134	1	12	9	34	35	10.5	34.5	32.5	0				2.05191	66.1204	1	29.7	0.3	9.1		0.42	8.8	218	48	6.7	38.0769	160	8.3	5	0	1	1	0	1	0	0	1	1	0	1	0	0	0	1	0	0	0	0	0
212	RTR135	1	5	9	4	6	7	5	3	1				3.13079	35.8508	1	25.3		9.4		0.44	10	271	44	5.1	50.5131	151	7.4	2.8	0	1	1	0	0	0	0	0	1	0	0	0	0	0	1	0	0	0	0	0
213	RTR136	1	12	11	9	9	11.5	9	7	1	0	48.5336	0	5.12375	56.0669	1	32.6	0.9	8.4	48.5336	0.41	6.8	209	47	7.4	43.8258	151	5.6	7	0	1	1	0	1	0	0	1	1	1	1	0	0	0	1	0	0	0	0	1
214	RTR137	1	8	7	7	6	7.5	6.5	4.5	0	0	44.8571	0	7.04175	74.6776	2	28.5	0	7.4	44.8571	0.36	6.5	164	45	5.1	22.6732	185	23.7	3	0	1	1	0	0	0	0	1	1	1	0	0	0	0	1	0	0	0	0	0
215	RTR138	1	4	3	5	4	3.5	4.5	2.5	0	0	46.5101	0	7.41958	72.0383	1		0.233333	10.4	46.5101	0.49	8.7	145	42	6.2	48.7573	126	5.6	0.4	0	1	0	0	1	0	0	1	1	0	0	0	0	0	1	0	0	0	0	0
216	RTR139	1	4	3	4	4	3.5	4	2	0	0	45.637	0	10.4723	67.9644	2	24.2		8.6	45.637	0.43	0.7	362	48	5.4	36.7537	129	5.2	1.5	0	1	0	1	1	0	0	1	1	0	0	0	0	0	1	0	0	0	0	0
217	RTR140	1	5	5	6	6	5	6	4	0				12.1741	48.4479	1	30.9		9.9		0.49	5.3	177	39	5.2	32.9163	200	12.6	1.7	0	1	0	0	1	0	0	1	1	0	0	0	0	0	1	0	0	0	0	0
218	RTR141	1	33	33	13	12	33	12.5	10.5	0				13.3785	40.9679	2	30.2	0.466667	7.5		0.36	13.4	265	43	4.2	42.4321	134	7.6	0.9	0	1	0	0	1	0	0	1	1	0	0	0	0	0	1	0	0	0	0	0
219	RTR142	1	33	29	13	11	31	12	10	0	0	47.3848	0	20.7351	71.985	1	25.1	0	7.3	47.3848	0.36	8.5	153	38	5.4	28.4146	197	15.8	1.6	0	1	0	1	0	0	0	0	0	0	0	0	0	0	1	0	0	0	0	0
[truncated: 1 more columns]
